# Supplementary material for: Postnatal development of retrosplenial projections to the parahippocampal region of the rat
Source: eLife. 2016 Mar 23;5:e13925. doi: 10.7554/eLife.13925 (PMC4859804; doi:10.7554/eLife.13925)
Supplement: Figure 5—source data 1. — DOI: http://dx.doi.org/10.7554/eLife.13925.010 [file elife-13925-fig5-data1.xlsx]

## Sheet: Sheet1
Inj#		PRS LI-III dorsoventral		Age	Injection dorsoventral (DV)	Injection rostrocaudal (RC)
1		0.865385		5	-0.08365	0.5052
2		0.916667		7	0.14205	0.2756
3		0.81619		6	0.07415	0.1796
4		0.869773		17	0.0571	0.1961
5		0.710526		1	-0.20305	0.189
6		0.83194		12	-0.118	0.3184
7		0.929487		3	0.20005	0.0648
8		0.789217		10	-0.09395	0.2471
9		0.836395		15	-0.24885	0.9372
10		0.816742		8	-0.3548	0.6465
11		0.757555		1	-0.3214	0.4464
12		0.796853		14	0.0787	0.5117
13		0.799066		17	-0.1864	0.5502
14		0.784188		7	0.14225	0.4989
15		0.897436		5	0.10515	0.5482
16		0.877681		9	0.1747	0.0392
17		0.944527		8	-0.15555	0.632
18		0.688919		7	-0.2632	0.5531
19		0.731257		4	-0.4028	0.406
20		0.731692		13	-0.12035	0.722
21		0.811538		6	-0.16945	0.7506
22		0.740957		6	-0.2861	0.6098
24		0.961538		2	-0.3047	0.2302
25		0.692308		7	-0.34335	0.615
26		0.800214		5	-0.32455	0.4788
27		0.788462		7	-0.3374	0.2471
28		0.714314		6	-0.06145	0.7614
29		0.770243		11	-0.15825	0.6742
30		0.754438		4	-0.32575	0.423
31		0.828139		14	-0.11605	0.5661
32		0.727641		5	-0.26595	0.6804
33		0.664735		4	-0.06085	0.7986
34		0.723982		4	-0.3241	0.6816
35		0.678177		12	-0.2156	0.3534
36		0.878205		2	-0.1544	0.5969
37		0.702316		8	-0.2307	0.6102
38		0.793757		4	-0.05975	0.8142
39		0.73838		13	-0.17465	0.5312
40		0.838942		8	-0.2047	0.5978
41		0.80706		3	-0.1667	0.6321
42		0.844406		9	0.1781	0.4126
43		0.825549		5	0.1064	0.5176
44		0.825962		9	-0.15075	0.6321
46		0.817308		2	-0.0753	0.2278
48		0.786622		7	0.0499	0.1616
49		0.806731		9	0.2649	0.5041
50		0.710656		5	0.2992	0.6841
51		0.573609		9	0.17065	0.5666
52		0.690516		11	0.1739	0.5824
53		0.629751		11	0.2214	0.6339
54		0.718282		7	0.2321	0.6508
55		0.596617		12	0.3575	0.4044
56		0.612591		7	0.2699	0.5609
57		0.632455		19	0.17015	0.5436
58		0.862732		11	0.30845	0.6503
59		0.692768		5	0.27885	0.5865
60		0.822002		11	0.26225	0.5747
61		0.722822		9	0.3673	0.691
62		0.811538		7	0.27835	0.6742
63		0.567579		15	0.4882	0.6582
64		0.673155		13	0.42855	0.1898
65		0.846154		18	0.26235	0.5771
66		0.886386		13	0.0451	0.6326
67		0.783716		4	-0.1376	0.9007
68		0.743132		2	-0.0681	0.859
69		0.601198		4	0.1069	0.9571
70		0.660466		2	-0.1879	0.7547
71		0.818182		10	-0.0389	0.8522
72		0.608925		4	-0.07965	0.7656
73		0.632594		11	-0.04965	0.7357
74		0.67083		14	0.266	0.8189
75		0.694772		19	0.28645	0.6199
76		0.659739		8	0.22815	0.6752
77		0.56769		15	0.28855	0.7505
78		0.470281		7	-0.00635	0.836
79		0.884615		9	-0.03025	0.836
80		0.785897		1	-0.21305	0.7315
81		0.686914		2	-0.05795	0.836
82		0.777244		2	-0.05795	0.836
83		0.683751		17	0.21935	0.7474
84		0.809829		9	0.08265	0.6238
85		0.953502		9	-0.1094	0.5047
86		0.915913		15	0.2942	0.5665
87		0.889231		13	0.31045	0.4899
88		0.920715		10	0.3292	0.2267
89		0.817462		7	0.38885	0.2378
90		0.89011		9	0.18105	0.3517
91		0.788462		9	0.1214	0.4601
92		0.923885		18	0.24995	0.2085
93		0.844337		12	0.47725	0.314
94		0.860399		5	0.2691	0.4983
95		0.849398		15	0.0432	0.3242
96		0.78228		7	0.4182	0.4504
97		0.730637		9	0.0259	0.2537
99		0.790821		6	0.1047	0.5821
100		0.83547		9	-0.09225	0.1565
101		0.826923		10	0.27725	0.1315
102		0.578411		11	0.0259	0.5889
103		0.535461		13	0.0573	0.6193
104		0.8821		13	-0.1156	0.3177
