# Supplementary material for: Postnatal development of retrosplenial projections to the parahippocampal region of the rat
Source: eLife. 2016 Mar 23;5:e13925. doi: 10.7554/eLife.13925 (PMC4859804; doi:10.7554/eLife.13925)
Supplement: Figure 5—source data 4. — DOI: http://dx.doi.org/10.7554/eLife.13925.013 [file elife-13925-fig5-data4.xlsx]

## Sheet: Sheet1
Inj#		PRS and PAS LV-VI proximodistal		Age	Injection dorsoventral (DV)	Injection rostrocaudal (RC)	Age_RC	DV_RC
1		0.381554		5	-0.08365	0.5052	0.121409	0.00376817
2		0.532323		7	0.14205	0.2756	0.431245	-0.0296415
3		0.461475		6	0.07415	0.1796	0.947639	-0.0160901
4		0.420419		17	0.0571	0.1961	-2.86292	-0.00951166
5		0.472128		1	-0.20305	0.189	2.67059	0.0812276
6		0.34885		12	-0.118	0.3184	-0.739717	0.0324342
7		0.323995		3	0.20005	0.0648	2.67197	-0.0808817
8		0.532132		10	-0.09395	0.2471	-0.396377	0.035929
9		0.339651		15	-0.24885	0.9372	2.53539	-0.110893
10		0.224663		8	-0.3548	0.6465	-0.0690854	-0.0414648
11		0.444061		1	-0.3214	0.4464	0.704057	0.0323207
12		0.600502		14	0.0787	0.5117	-0.143937	-0.00132592
13		0.546747		17	-0.1864	0.5502	0.0973606	-0.00251233
14		0.608616		7	0.14225	0.4989	0.0650326	-0.00447793
15		0.541887		5	0.10515	0.5482	-0.0351114	0.000731408
16		0.405115		9	0.1747	0.0392	-0.179767	-0.0725936
17		0.31381		8	-0.15555	0.632	-0.0598054	-0.0172758
18		0.349925		7	-0.2632	0.5531	-0.0238554	-0.00425507
19		0.346122		4	-0.4028	0.406	0.615051	0.0572799
20		0.295804		13	-0.12035	0.722	0.799825	-0.0274573
21		0.563748		6	-0.16945	0.7506	-0.559801	-0.0421494
22		0.525773		6	-0.2861	0.6098	-0.188089	-0.0224728
24		0.572977		2	-0.3047	0.2302	2.04747	0.102998
25		0.13451		7	-0.34335	0.615	-0.125371	-0.0284895
26		0.503538		5	-0.32455	0.4788	0.217505	0.0211454
27		0.491908		7	-0.3374	0.2471	0.477985	0.106883
28		0.474779		6	-0.06145	0.7614	-0.588313	-0.0202288
29		0.43137		11	-0.15825	0.6742	0.320125	-0.0254438
30		0.406902		4	-0.32575	0.423	0.536171	0.0410303
31		0.600258		14	-0.11605	0.5661	0.147647	-0.0040045
32		0.412464		5	-0.26595	0.6804	-0.516319	-0.0418836
33		0.559029		4	-0.06085	0.7986	-1.20661	-0.0234496
34		0.442475		4	-0.3241	0.6816	-0.663733	-0.050556
35		0.480716		12	-0.2156	0.3534	-0.622117	0.0453488
36		0.481382		2	-0.1544	0.5969	-0.387417	-0.0107196
37		0.43307		8	-0.2307	0.6102	-0.0458534	-0.0186298
38		0.620774		4	-0.05975	0.8142	-1.279	-0.0245532
39		0.411244		13	-0.17465	0.5312	-0.0320634	0.00150003
40		0.437899		8	-0.2047	0.5978	-0.0379174	-0.013865
41		0.455124		3	-0.1667	0.6321	-0.527599	-0.0183374
42		0.48542		9	0.1781	0.4126	-0.0453434	-0.0187388
43		0.407094		5	0.1064	0.5176	0.0762726	-0.00161503
44		0.562041		9	-0.15075	0.6321	0.0336766	-0.0168453
46		0.108794		2	-0.0753	0.2278	2.06341	0.0325126
48		0.583671		7	0.0499	0.1616	0.618205	-0.00775583
49		0.514325		9	0.2649	0.5041	-0.0124034	-0.0081165
50		0.57822		5	0.2992	0.6841	-0.529787	0.0392792
51		0.745406		9	0.17065	0.5666	0.0100966	0.0039636
52		0.662553		11	0.1739	0.5824	0.103477	0.00633904
53		0.704949		11	0.2214	0.6339	0.225017	0.0183136
54		0.688446		7	0.2321	0.6508	-0.184083	0.0227607
55		0.606479		12	0.3575	0.4044	-0.450757	-0.044026
56		0.557106		7	0.2699	0.5609	-0.0366474	0.00537589
57		0.538661		19	0.17015	0.5436	0.0522766	0.000710603
58		0.648281		11	0.30845	0.6503	0.263721	0.0311911
59		0.588722		5	0.27885	0.5865	-0.174523	0.0119637
60		0.648278		11	0.26225	0.5747	0.0853046	0.00841931
61		0.709463		9	0.3673	0.691	0.0548806	0.0515229
62		0.659269		7	0.27835	0.6742	-0.222459	0.0337792
63		0.634414		15	0.4882	0.6582	0.760949	0.0549026
64		0.618388		13	0.42855	0.1898	-1.52057	-0.139231
65		0.644958		18	0.26235	0.5771	0.360791	0.00898218
66		0.575575		13	0.0451	0.6326	0.410041	0.00148358
67		0.40794		4	-0.1376	0.9007	-1.68036	-0.0604512
68		0.490024		2	-0.0681	0.859	-2.12776	-0.0312195
69		0.460375		4	0.1069	0.9571	-1.94205	0.0324687
70		0.521782		2	-0.1879	0.7547	-1.43521	-0.0469523
71		0.462233		10	-0.0389	0.8522	0.426559	-0.0213985
72		0.499917		4	-0.07965	0.7656	-1.05349	-0.0247423
73		0.581511		11	-0.04965	0.7357	0.465265	-0.0155696
74		0.58862		14	0.266	0.8189	1.50265	0.0663509
75		0.654936		19	0.28645	0.6199	0.842745	0.0209161
76		0.692666		8	0.22815	0.6752	-0.0874534	0.0271686
77		0.768863		15	0.28855	0.7505	1.34798	0.0549417
78		0.545741		7	-0.00635	0.836	-0.487811	-0.0106114
79		0.457419		9	-0.03025	0.836	0.107081	-0.0177203
80		0.372013		1	-0.21305	0.7315	-1.47411	-0.0467653
81		0.547069		2	-0.05795	0.836	-1.97504	-0.0259596
82		0.759047		2	-0.05795	0.836	-1.97504	-0.0259596
83		0.522538		17	0.21935	0.7474	1.74595	0.039686
84		0.621608		9	0.08265	0.6238	0.0306886	0.00454574
85		0.503175		9	-0.1094	0.5047	-0.0121874	0.0046964
86		0.321591		15	0.2942	0.5665	0.177737	0.0074022
87		0.453415		13	0.31045	0.4899	-0.212131	-0.0136779
88		0.427869		10	0.3292	0.2267	-0.424121	-0.0935172
89		0.375111		7	0.38885	0.2378	0.493237	-0.108129
90		0.552448		9	0.18105	0.3517	-0.0672674	-0.0283504
91		0.604522		9	0.1214	0.4601	-0.0282434	-0.00722365
92		0.779414		18	0.24995	0.2085	-3.08931	-0.0728182
93		0.715597		12	0.47725	0.314	-0.754501	-0.100583
94		0.610034		5	0.2691	0.4983	0.146525	-0.0096519
95		0.464404		15	0.0432	0.3242	-1.36329	-0.00297416
96		0.454552		7	0.4182	0.4504	0.144573	-0.0342809
97		0.491726		9	0.0259	0.2537	-0.102547	0.000975625
99		0.579076		6	0.1047	0.5821	-0.114961	0.00328228
100		0.442328		9	-0.09225	0.1565	-0.137539	0.0464482
101		0.317284		10	0.27725	0.1315	-0.553593	-0.100919
102		0.585837		11	0.0259	0.5889	0.118817	-0.000172435
103		0.603715		13	0.0573	0.6193	0.352053	0.00225887
104		0.673371		13	-0.1156	0.3177	-0.962923	0.0320073
