# Supplementary material for: Postnatal development of retrosplenial projections to the parahippocampal region of the rat
Source: eLife. 2016 Mar 23;5:e13925. doi: 10.7554/eLife.13925 (PMC4859804; doi:10.7554/eLife.13925)
Supplement: Figure 5—source data 5. — DOI: http://dx.doi.org/10.7554/eLife.13925.014 [file elife-13925-fig5-data5.xlsx]

## Sheet: Sheet1
Inj#		EC LV-VI dorsoventral		Age	Injection dorsoventral (DV)	Injection rostrocaudal (RC)
2		0.8125		7	0.14205	0.2756
3		0.784314		6	0.07415	0.1796
4		0.776786		17	0.0571	0.1961
5		0.806667		1	-0.20305	0.189
6		0.9		12	-0.118	0.3184
7		0.84375		3	0.20005	0.0648
8		0.816648		10	-0.09395	0.2471
9		0.573406		15	-0.24885	0.9372
10		0.861111		8	-0.3548	0.6465
11		0.778788		1	-0.3214	0.4464
12		0.756441		14	0.0787	0.5117
13		0.84579		17	-0.1864	0.5502
14		0.785714		7	0.14225	0.4989
15		0.852941		5	0.10515	0.5482
16		0.894737		9	0.1747	0.0392
18		0.689578		7	-0.2632	0.5531
19		0.722222		4	-0.4028	0.406
20		0.573131		13	-0.12035	0.722
21		0.725		6	-0.16945	0.7506
22		0.795574		6	-0.2861	0.6098
24		0.8125		2	-0.3047	0.2302
25		0.72807		7	-0.34335	0.615
26		0.782651		5	-0.32455	0.4788
27		0.780769		7	-0.3374	0.2471
28		0.7058		6	-0.06145	0.7614
29		0.821429		11	-0.15825	0.6742
30		0.776316		4	-0.32575	0.423
31		0.734927		14	-0.11605	0.5661
32		0.703209		5	-0.26595	0.6804
33		0.592063		4	-0.06085	0.7986
34		0.704125		4	-0.3241	0.6816
35		0.726599		12	-0.2156	0.3534
36		0.759259		2	-0.1544	0.5969
37		0.784664		8	-0.2307	0.6102
38		0.700549		4	-0.05975	0.8142
39		0.653024		13	-0.17465	0.5312
40		0.813492		8	-0.2047	0.5978
41		0.742208		3	-0.1667	0.6321
42		0.875		9	0.1781	0.4126
44		0.892857		9	-0.15075	0.6321
48		0.747863		7	0.0499	0.1616
50		0.814815		5	0.2992	0.6841
51		0.666667		9	0.17065	0.5666
52		0.927821		11	0.1739	0.5824
53		0.803944		11	0.2214	0.6339
54		0.787032		7	0.2321	0.6508
55		0.83789		12	0.3575	0.4044
56		0.782421		7	0.2699	0.5609
57		0.591658		19	0.17015	0.5436
59		0.757439		5	0.27885	0.5865
60		0.878348		11	0.26225	0.5747
61		0.787442		9	0.3673	0.691
62		0.854167		7	0.27835	0.6742
63		0.81777		15	0.4882	0.6582
64		0.846985		13	0.42855	0.1898
67		0.761429		4	-0.1376	0.9007
68		0.710728		2	-0.0681	0.859
69		0.617742		4	0.1069	0.9571
70		0.650145		2	-0.1879	0.7547
72		0.616946		4	-0.07965	0.7656
73		0.663243		11	-0.04965	0.7357
74		0.537664		14	0.266	0.8189
76		0.79044		8	0.22815	0.6752
78		0.88479		7	-0.00635	0.836
80		0.744444		1	-0.21305	0.7315
81		0.803754		2	-0.05795	0.836
83		0.60753		17	0.21935	0.7474
84		0.79902		9	0.08265	0.6238
85		0.952632		9	-0.1094	0.5047
86		0.903846		15	0.2942	0.5665
87		0.797619		13	0.31045	0.4899
88		0.860714		10	0.3292	0.2267
89		0.855657		7	0.38885	0.2378
91		0.761513		9	0.1214	0.4601
92		0.884009		18	0.24995	0.2085
93		0.927731		12	0.47725	0.314
94		0.911765		5	0.2691	0.4983
95		0.910256		15	0.0432	0.3242
96		0.73062		7	0.4182	0.4504
97		0.780636		9	0.0259	0.2537
99		0.781046		6	0.1047	0.5821
100		0.735294		9	-0.09225	0.1565
101		0.785		10	0.27725	0.1315
102		0.662514		11	0.0259	0.5889
103		0.581647		13	0.0573	0.6193
104		0.79035		13	-0.1156	0.3177
