# Supplementary material for: Postnatal development of retrosplenial projections to the parahippocampal region of the rat
Source: eLife. 2016 Mar 23;5:e13925. doi: 10.7554/eLife.13925 (PMC4859804; doi:10.7554/eLife.13925)
Supplement: Figure 5—source data 6. — DOI: http://dx.doi.org/10.7554/eLife.13925.015 [file elife-13925-fig5-data6.xlsx]

## Sheet: Sheet1
Inj#		EC LV-VI mediolateral		Age	Injection dorsoventral (DV)	Injection rostrocaudal (RC)
2		0.261802		7	0.14205	0.2756
3		0.274682		6	0.07415	0.1796
4		0.404435		17	0.0571	0.1961
5		0.50593		1	-0.20305	0.189
6		0.298553		12	-0.118	0.3184
7		0.27017		3	0.20005	0.0648
8		0.309349		10	-0.09395	0.2471
9		0.522286		15	-0.24885	0.9372
10		0.413439		8	-0.3548	0.6465
11		0.363181		1	-0.3214	0.4464
12		0.167223		14	0.0787	0.5117
13		0.243496		17	-0.1864	0.5502
14		0.240214		7	0.14225	0.4989
15		0.205521		5	0.10515	0.5482
16		0.230492		9	0.1747	0.0392
18		0.317639		7	-0.2632	0.5531
19		0.198301		4	-0.4028	0.406
20		0.423036		13	-0.12035	0.722
21		0.150703		6	-0.16945	0.7506
22		0.28251		6	-0.2861	0.6098
24		0.382986		2	-0.3047	0.2302
25		0.266842		7	-0.34335	0.615
26		0.256741		5	-0.32455	0.4788
27		0.239879		7	-0.3374	0.2471
28		0.2833		6	-0.06145	0.7614
29		0.249139		11	-0.15825	0.6742
30		0.337307		4	-0.32575	0.423
31		0.33512		14	-0.11605	0.5661
32		0.208577		5	-0.26595	0.6804
33		0.234041		4	-0.06085	0.7986
34		0.224881		4	-0.3241	0.6816
35		0.393405		12	-0.2156	0.3534
36		0.14571		2	-0.1544	0.5969
37		0.21906		8	-0.2307	0.6102
38		0.349273		4	-0.05975	0.8142
39		0.412781		13	-0.17465	0.5312
40		0.301517		8	-0.2047	0.5978
41		0.233706		3	-0.1667	0.6321
42		0.289725		9	0.1781	0.4126
44		0.223951		9	-0.15075	0.6321
48		0.144001		7	0.0499	0.1616
50		0.189556		5	0.2992	0.6841
51		0.112807		9	0.17065	0.5666
52		0.354586		11	0.1739	0.5824
53		0.380123		11	0.2214	0.6339
54		0.308356		7	0.2321	0.6508
55		0.249276		12	0.3575	0.4044
56		0.290799		7	0.2699	0.5609
57		0.168956		19	0.17015	0.5436
59		0.217913		5	0.27885	0.5865
60		0.25954		11	0.26225	0.5747
61		0.277079		9	0.3673	0.691
62		0.274749		7	0.27835	0.6742
63		0.0840794		15	0.4882	0.6582
64		0.375058		13	0.42855	0.1898
67		0.269794		4	-0.1376	0.9007
68		0.355205		2	-0.0681	0.859
69		0.257492		4	0.1069	0.9571
70		0.262048		2	-0.1879	0.7547
72		0.368679		4	-0.07965	0.7656
73		0.182335		11	-0.04965	0.7357
74		0.130385		14	0.266	0.8189
76		0.141971		8	0.22815	0.6752
78		0.219808		7	-0.00635	0.836
80		0.22057		1	-0.21305	0.7315
81		0.244743		2	-0.05795	0.836
83		0.148651		17	0.21935	0.7474
84		0.170636		9	0.08265	0.6238
85		0.66968		9	-0.1094	0.5047
86		0.420852		15	0.2942	0.5665
87		0.157016		13	0.31045	0.4899
88		0.352712		10	0.3292	0.2267
89		0.261484		7	0.38885	0.2378
91		0.211837		9	0.1214	0.4601
92		0.31832		18	0.24995	0.2085
93		0.3991		12	0.47725	0.314
94		0.120614		5	0.2691	0.4983
95		0.251009		15	0.0432	0.3242
96		0.239827		7	0.4182	0.4504
97		0.293288		9	0.0259	0.2537
99		0.207781		6	0.1047	0.5821
100		0.0747986		9	-0.09225	0.1565
101		0.113436		10	0.27725	0.1315
102		0.144513		11	0.0259	0.5889
103		0.124841		13	0.0573	0.6193
104		0.296522		13	-0.1156	0.3177
